# Supplementary material for: Ethyl 1-aminona­phtho[2,1-b]furan-2-carboxyl­ate
Source: Acta Crystallogr Sect E Struct Rep Online. 2012 Jun 16;68(Pt 7):o2114. doi: 10.1107/S1600536812025342 (PMC3393926; doi:10.1107/S1600536812025342)
Supplement: Supplementary file 1 [file e-68-o2114-sup1.cif]

##############################################################################
#                                                                            #
# This CIF contains the data in a paper accepted for publication in          #
# Acta Crystallographica Section E. It conforms to the requirements of       #
# Notes for Authors for Acta Crystallographica Section E, and has been       #
# peer reviewed under the auspices of the IUCr Commission on Journals.       #
#                                                                            #
# Full details of the Crystallographic Information File format               #
# are given in the paper "The Crystallographic Information File (CIF):       #
# a New Standard Archive File for Crystallography" by S. R. Hall, F. H.      #
# Allen and I. D. Brown [Acta Cryst. (1991), A47, 655-685].                  #
#                                                                            #
# The current version of the core CIF dictionary is obtainable from          #
# ftp://ftp.iucr.org/pub/cif_core.dic.                                       #
#                                                                            #
# Software is freely available for graphical display of the structure(s)     #
# in this CIF. For information consult the CIF software page                 #
# http://www.iucr.org/resources/cif/software.                                #
#                                                                            #
# This file may be used for bona fide research purposes within the           #
# scientific community so long as proper attribution is given to the journal # 
# article from which it was obtained.                                        #
#                                                                            #
##############################################################################
data_global
_audit_creation_method     'PLATON <TABLE ACC> option'
_journal_date_recd_electronic     2012-05-24
_journal_date_accepted     2012-06-04
_journal_name_full     'Acta Crystallographica, Section E'
_journal_year     2012
_journal_volume     68
_journal_issue      7
_journal_page_first     o2114
_journal_page_last     o2114
_journal_paper_category     QO
_journal_paper_doi     10.1107/S1600536812025342
_journal_coeditor_code     GK2494
_publ_contact_author_name
;
'Dr. Lokanath N. K.'
;
_publ_contact_author_address
;
Department of Studies in Physics
Manasagangotri
University of Mysore
Mysore 570 006
INDIA
;
_publ_contact_author_email     'lokanath@physics.uni-mysore.ac.in'
_publ_contact_author_fax     '+91-821-2419333'
_publ_contact_author_phone     '+91-821-2419610'
_publ_section_title
;
Ethyl 1-aminonaphtho[2,1-<i>b</i>]furan-2-carboxylate
;
loop_
    _publ_author_name
    _publ_author_address
    'Madan, K. S.'
;
Department of Studies in Physics
Manasagangotri
University of Mysore
Mysore 570 006
India
;
    'Shruthi, E.'
;
Department of Chemistry
Kuvempu University
Shankaraghatta 577 451
India
;
    'Sagar, A. M.'
;
Department of Chemistry
Kuvempu University
Shankaraghatta 577 451
India
;
    'Abdoh, M. M. M'
;
Department of Physics
Faculty of Science
An Najah National University
Nabtus, West Bank
Palestinian Territories
;
    'Vaidya, V. P.'
;
Department of Chemistry
Kuvempu University
Shankaraghatta 577 451
India
;
    'Lokanath, N. K.'
;Department of Studies in Physics
Manasagangotri
University of Mysore
Mysore 570 006
India
;
data_I
_chemical_name_systematic
;
Ethyl 1-aminonaphtho[2,1-<i>b</i>]furan-2-carboxylate
;
_chemical_formula_moiety     'C15 H13 N O3'
_chemical_formula_sum     'C15 H13 N O3'
_chemical_formula_iupac     'C15 H13 N O3'
_chemical_formula_weight     255.26
_symmetry_cell_setting     orthorhombic
_symmetry_space_group_name_H-M     'P 21 21 21'
_symmetry_space_group_name_Hall     'P 2ac 2ab'
loop_
    _symmetry_equiv_pos_site_id
    _symmetry_equiv_pos_as_xyz
    1 x,y,z
    2 1/2-x,-y,1/2+z
    3 1/2+x,1/2-y,-z
    4 -x,1/2+y,1/2-z
_cell_length_a     6.2217(5)
_cell_length_b     8.3795(6)
_cell_length_c     23.4692(17)
_cell_angle_alpha     90
_cell_angle_beta     90
_cell_angle_gamma     90
_cell_volume     1223.56(16)
_cell_formula_units_Z     4
_cell_measurement_reflns_used     1288
_cell_measurement_theta_min     1.74
_cell_measurement_theta_max     25.02
_cell_measurement_temperature     103
_cell_special_details
;
;
_exptl_crystal_description     'block'
_exptl_crystal_colour     'colorless'
_exptl_crystal_size_max     0.28
_exptl_crystal_size_mid     0.22
_exptl_crystal_size_min     0.22
_exptl_crystal_size_rad     ?
_exptl_crystal_density_diffrn     1.386
_exptl_crystal_density_meas     ?
_exptl_crystal_density_method     'Not Measured'
_exptl_crystal_F_000     536
_exptl_absorpt_coefficient_mu     0.097
_exptl_absorpt_correction_type     none
_exptl_absorpt_process_details     none
_exptl_absorpt_correction_T_min     ?
_exptl_absorpt_correction_T_max     ?
_exptl_special_details
;
;
_diffrn_ambient_temperature     103
_diffrn_radiation_type     'MoK\a'
_diffrn_radiation_wavelength     0.71073
_diffrn_radiation_source     'fine-focus sealed tube'
_diffrn_radiation_monochromator     graphite
_diffrn_measurement_device_type     'Oxford Diffraction Xcalibur Eos'
_diffrn_measurement_method     '\w scans'
_diffrn_detector_area_resol_mean     16.0839
_diffrn_reflns_number     18171
_diffrn_reflns_av_R_equivalents     0.0642
_diffrn_reflns_av_sigmaI/netI     0.0319
_diffrn_reflns_theta_min     1.74
_diffrn_reflns_theta_max     25.02
_diffrn_reflns_theta_full     25.02
_diffrn_measured_fraction_theta_max     1.000
_diffrn_measured_fraction_theta_full     1.000
_diffrn_reflns_limit_h_min     -7
_diffrn_reflns_limit_h_max     7
_diffrn_reflns_limit_k_min     -9
_diffrn_reflns_limit_k_max     9
_diffrn_reflns_limit_l_min     -27
_diffrn_reflns_limit_l_max     26
_diffrn_reflns_reduction_process
;
;
_diffrn_standards_number     0
_diffrn_standards_interval_count     0
_diffrn_standards_interval_time     0
_diffrn_standards_decay_%     0
_refine_special_details
;
Refinement on <i>F</i>^2^ for ALL reflections except those flagged by the user
for potential systematic errors. Weighted <i>R</i>-factors <i>wR</i> and all
goodnesses of fit <i>S</i> are based on <i>F</i>^2^, conventional
<i>R</i>-factors <i>R</i> are based on <i>F</i>, with <i>F</i> set to zero for
negative <i>F</i>^2^. The observed criterion of <i>F</i>^2^ > \s(<i>F</i>^2^)
is used only for calculating -<i>R</i>-factor-obs <i>etc</i>. and is not
relevant to the choice of reflections for refinement. <i>R</i>-factors based
on <i>F</i>^2^ are statistically about twice as large as those based on
<i>F</i>, and <i>R</i>-factors based on ALL data will be even larger.
;
_reflns_number_total     1288
_reflns_number_gt     1093
_reflns_threshold_expression     I>2\s(I)
_refine_ls_structure_factor_coef     Fsqd
_refine_ls_matrix_type     full
_refine_ls_R_factor_all     0.0550
_refine_ls_R_factor_gt     0.0445
_refine_ls_wR_factor_gt     0.1096
_refine_ls_wR_factor_ref     0.1167
_refine_ls_goodness_of_fit_ref     1.030
_refine_ls_restrained_S_all     1.030
_refine_ls_number_reflns     1288
_refine_ls_number_parameters     173
_refine_ls_number_restraints     0
_refine_ls_hydrogen_treatment     constr
_refine_ls_weighting_scheme     calc
_refine_ls_weighting_details
         'calc w=1/[\s^2^(Fo^2^)+(0.0749P)^2^+0.4783P] where P=(Fo^2^+2Fc^2^)/3'
_atom_sites_solution_hydrogens     geom
_atom_sites_solution_primary     direct
_atom_sites_solution_secondary     difmap
_refine_ls_shift/su_max     0.000
_refine_ls_shift/su_mean     0.000
_refine_diff_density_max     0.313
_refine_diff_density_min     -0.358
_refine_ls_extinction_method     none
loop_
    _atom_type_symbol
    _atom_type_description
    _atom_type_scat_dispersion_real
    _atom_type_scat_dispersion_imag
    _atom_type_scat_source
    O O 0.0106 0.0060 'International Tables Vol C Tables 4.2.6.8 and 6.1.1.4'
    N N 0.0061 0.0033 'International Tables Vol C Tables 4.2.6.8 and 6.1.1.4'
    H H 0.0000 0.0000 'International Tables Vol C Tables 4.2.6.8 and 6.1.1.4'
    C C 0.0033 0.0016 'International Tables Vol C Tables 4.2.6.8 and 6.1.1.4'
_computing_data_collection     'CrysAlis PRO (Oxford Diffraction, 2010)'
_computing_cell_refinement     'CrysAlis PRO (Oxford Diffraction, 2010)'
_computing_data_reduction     'CrysAlis PRO (Oxford Diffraction, 2010)'
_computing_structure_solution     'SHELXS97 (Sheldrick, 2008)'
_computing_structure_refinement     'SHELXL97 (Sheldrick, 2008)'
_computing_molecular_graphics
;
PLATON (Spek, 2009)
;
_computing_publication_material
;
PLATON (Spek, 2009)
;
loop_
    _atom_site_type_symbol
    _atom_site_label
    _atom_site_fract_x
    _atom_site_fract_y
    _atom_site_fract_z
    _atom_site_U_iso_or_equiv
    _atom_site_thermal_displace_type
    _atom_site_calc_flag
    _atom_site_refinement_flags
    _atom_site_occupancy
    O O1 0.9439(3) 0.7967(3) 0.08591(8) 0.0215(7) Uani . . 1.000
    O O2 0.7201(4) 0.7539(3) 0.22562(9) 0.0245(7) Uani . . 1.000
    O O3 0.6156(4) 0.6531(3) 0.14062(9) 0.0243(7) Uani . . 1.000
    N N4 1.0980(4) 0.9507(3) 0.22348(11) 0.0233(8) Uani . . 1.000
    C C5 0.9186(5) 0.8149(4) 0.14469(12) 0.0196(9) Uani . . 1.000
    C C6 1.0771(5) 0.9106(4) 0.16666(13) 0.0200(10) Uani . . 1.000
    C C7 1.2157(5) 0.9524(4) 0.11969(12) 0.0194(9) Uani . . 1.000
    C C8 1.4090(5) 1.0413(4) 0.11392(13) 0.0199(9) Uani . . 1.000
    C C9 1.5215(5) 1.1151(4) 0.15900(13) 0.0220(9) Uani . . 1.000
    C C10 1.7085(5) 1.1961(4) 0.14924(14) 0.0258(10) Uani . . 1.000
    C C11 1.7922(6) 1.2091(4) 0.09382(14) 0.0276(10) Uani . . 1.000
    C C12 1.6865(6) 1.1397(4) 0.04934(14) 0.0263(11) Uani . . 1.000
    C C13 1.4948(6) 1.0545(4) 0.05737(13) 0.0226(9) Uani . . 1.000
    C C14 1.3886(6) 0.9777(4) 0.01060(13) 0.0252(10) Uani . . 1.000
    C C15 1.2054(6) 0.8914(4) 0.01695(12) 0.0241(10) Uani . . 1.000
    C C16 1.1224(5) 0.8797(4) 0.07259(13) 0.0201(9) Uani . . 1.000
    C C17 0.7458(5) 0.7406(4) 0.17366(13) 0.0197(10) Uani . . 1.000
    C C18 0.4392(5) 0.5720(4) 0.16960(14) 0.0249(10) Uani . . 1.000
    C C19 0.3046(6) 0.4943(4) 0.12417(15) 0.0302(11) Uani . . 1.000
    H H4A 1.00740 0.91480 0.24800 0.0280 Uiso calc R 1.000
    H H4B 1.20160 1.01150 0.23430 0.0280 Uiso calc R 1.000
    H H9 1.46750 1.10840 0.19590 0.0260 Uiso calc R 1.000
    H H10 1.78100 1.24320 0.17960 0.0310 Uiso calc R 1.000
    H H11 1.91940 1.26470 0.08750 0.0330 Uiso calc R 1.000
    H H12 1.74280 1.14920 0.01280 0.0320 Uiso calc R 1.000
    H H14 1.44760 0.98740 -0.02560 0.0300 Uiso calc R 1.000
    H H15 1.13830 0.84250 -0.01390 0.0290 Uiso calc R 1.000
    H H18A 0.35390 0.64800 0.19110 0.0300 Uiso calc R 1.000
    H H18B 0.49460 0.49230 0.19570 0.0300 Uiso calc R 1.000
    H H19A 0.25390 0.57410 0.09810 0.0450 Uiso calc R 1.000
    H H19B 0.18410 0.44170 0.14150 0.0450 Uiso calc R 1.000
    H H19C 0.38990 0.41750 0.10390 0.0450 Uiso calc R 1.000
loop_
    _atom_site_aniso_label
    _atom_site_aniso_U_11
    _atom_site_aniso_U_22
    _atom_site_aniso_U_33
    _atom_site_aniso_U_12
    _atom_site_aniso_U_13
    _atom_site_aniso_U_23
    O1 0.0281(12) 0.0267(12) 0.0098(10) -0.0011(11) 0.0003(9) -0.0002(9)
    O2 0.0339(13) 0.0273(13) 0.0122(11) 0.0006(12) 0.0006(9) 0.0017(9)
    O3 0.0282(12) 0.0274(12) 0.0173(11) -0.0038(11) -0.0004(9) -0.0010(9)
    N4 0.0301(15) 0.0319(15) 0.0080(12) -0.0032(15) -0.0007(11) -0.0010(11)
    C5 0.0276(17) 0.0217(16) 0.0094(13) -0.0001(16) -0.0013(13) -0.0003(12)
    C6 0.0288(18) 0.0185(17) 0.0126(15) 0.0043(15) 0.0007(13) 0.0009(12)
    C7 0.0282(17) 0.0197(16) 0.0104(14) 0.0061(15) 0.0012(14) -0.0007(12)
    C8 0.0270(17) 0.0173(16) 0.0153(15) 0.0042(16) 0.0013(14) 0.0020(12)
    C9 0.0255(17) 0.0211(16) 0.0193(16) 0.0032(16) -0.0019(14) -0.0002(13)
    C10 0.0281(18) 0.0224(18) 0.0268(17) 0.0030(17) -0.0058(14) 0.0010(15)
    C11 0.0261(18) 0.0242(18) 0.0324(18) 0.0009(17) 0.0018(15) 0.0057(15)
    C12 0.0325(19) 0.0256(19) 0.0207(17) 0.0016(16) 0.0074(15) 0.0033(14)
    C13 0.0289(17) 0.0212(17) 0.0177(15) 0.0065(16) 0.0020(14) 0.0009(13)
    C14 0.038(2) 0.0237(18) 0.0138(15) 0.0006(18) 0.0060(14) -0.0007(13)
    C15 0.0369(19) 0.0236(18) 0.0119(15) 0.0025(17) -0.0006(14) -0.0037(13)
    C16 0.0236(16) 0.0209(16) 0.0157(15) 0.0016(15) 0.0002(13) 0.0022(13)
    C17 0.0237(17) 0.0177(17) 0.0177(16) 0.0021(15) -0.0026(13) 0.0007(13)
    C18 0.0269(18) 0.0228(18) 0.0249(17) -0.0034(16) -0.0020(14) 0.0014(14)
    C19 0.033(2) 0.0276(19) 0.0300(19) -0.0028(17) -0.0091(16) -0.0003(15)
_geom_special_details
;
Bond distances, angles <i>etc</i>. have been calculated using the rounded
fractional coordinates. All su's are estimated from the variances of the
(full) variance-covariance matrix. The cell e.s.d.'s are taken into account in
the estimation of distances, angles and torsion angles
;
loop_
    _geom_bond_atom_site_label_1
    _geom_bond_atom_site_label_2
    _geom_bond_site_symmetry_1
    _geom_bond_site_symmetry_2
    _geom_bond_distance
    _geom_bond_publ_flag
    O1 C5 . . 1.397(3) no
    O1 C16 . . 1.347(4) no
    O2 C17 . . 1.235(4) no
    O3 C17 . . 1.340(4) no
    O3 C18 . . 1.459(4) no
    N4 C6 . . 1.381(4) no
    N4 H4A . . 0.8600 no
    N4 H4B . . 0.8600 no
    C5 C17 . . 1.416(4) no
    C5 C6 . . 1.372(4) no
    C6 C7 . . 1.443(4) no
    C7 C16 . . 1.389(4) no
    C7 C8 . . 1.421(4) no
    C8 C9 . . 1.411(4) no
    C8 C13 . . 1.435(4) no
    C9 C10 . . 1.366(4) no
    C10 C11 . . 1.405(5) no
    C11 C12 . . 1.364(5) no
    C12 C13 . . 1.403(5) no
    C13 C14 . . 1.434(5) no
    C14 C15 . . 1.358(5) no
    C15 C16 . . 1.408(4) no
    C18 C19 . . 1.504(5) no
    C9 H9 . . 0.9300 no
    C10 H10 . . 0.9300 no
    C11 H11 . . 0.9300 no
    C12 H12 . . 0.9300 no
    C14 H14 . . 0.9300 no
    C15 H15 . . 0.9300 no
    C18 H18A . . 0.9700 no
    C18 H18B . . 0.9700 no
    C19 H19A . . 0.9600 no
    C19 H19B . . 0.9600 no
    C19 H19C . . 0.9600 no
loop_
    _geom_angle_atom_site_label_1
    _geom_angle_atom_site_label_2
    _geom_angle_atom_site_label_3
    _geom_angle_site_symmetry_1
    _geom_angle_site_symmetry_2
    _geom_angle_site_symmetry_3
    _geom_angle
    _geom_angle_publ_flag
    C5 O1 C16 . . . 105.4(2) no
    C17 O3 C18 . . . 116.1(2) no
    H4A N4 H4B . . . 120.00 no
    C6 N4 H4B . . . 120.00 no
    C6 N4 H4A . . . 120.00 no
    C6 C5 C17 . . . 128.5(3) no
    O1 C5 C17 . . . 120.8(3) no
    O1 C5 C6 . . . 110.7(3) no
    N4 C6 C5 . . . 125.0(3) no
    N4 C6 C7 . . . 128.5(3) no
    C5 C6 C7 . . . 106.5(3) no
    C8 C7 C16 . . . 120.5(3) no
    C6 C7 C8 . . . 134.9(3) no
    C6 C7 C16 . . . 104.6(3) no
    C7 C8 C9 . . . 125.3(3) no
    C7 C8 C13 . . . 116.3(3) no
    C9 C8 C13 . . . 118.4(3) no
    C8 C9 C10 . . . 121.0(3) no
    C9 C10 C11 . . . 120.6(3) no
    C10 C11 C12 . . . 119.8(3) no
    C11 C12 C13 . . . 121.6(3) no
    C8 C13 C14 . . . 120.1(3) no
    C8 C13 C12 . . . 118.7(3) no
    C12 C13 C14 . . . 121.2(3) no
    C13 C14 C15 . . . 122.8(3) no
    C14 C15 C16 . . . 116.5(3) no
    C7 C16 C15 . . . 123.7(3) no
    O1 C16 C7 . . . 112.7(3) no
    O1 C16 C15 . . . 123.6(3) no
    O2 C17 O3 . . . 122.9(3) no
    O2 C17 C5 . . . 122.2(3) no
    O3 C17 C5 . . . 114.9(3) no
    O3 C18 C19 . . . 106.9(3) no
    C8 C9 H9 . . . 119.00 no
    C10 C9 H9 . . . 120.00 no
    C9 C10 H10 . . . 120.00 no
    C11 C10 H10 . . . 120.00 no
    C10 C11 H11 . . . 120.00 no
    C12 C11 H11 . . . 120.00 no
    C11 C12 H12 . . . 119.00 no
    C13 C12 H12 . . . 119.00 no
    C13 C14 H14 . . . 119.00 no
    C15 C14 H14 . . . 119.00 no
    C14 C15 H15 . . . 122.00 no
    C16 C15 H15 . . . 122.00 no
    O3 C18 H18A . . . 110.00 no
    O3 C18 H18B . . . 110.00 no
    C19 C18 H18A . . . 110.00 no
    C19 C18 H18B . . . 110.00 no
    H18A C18 H18B . . . 109.00 no
    C18 C19 H19A . . . 109.00 no
    C18 C19 H19B . . . 109.00 no
    C18 C19 H19C . . . 109.00 no
    H19A C19 H19B . . . 109.00 no
    H19A C19 H19C . . . 109.00 no
    H19B C19 H19C . . . 109.00 no
loop_
    _geom_torsion_atom_site_label_1
    _geom_torsion_atom_site_label_2
    _geom_torsion_atom_site_label_3
    _geom_torsion_atom_site_label_4
    _geom_torsion_site_symmetry_1
    _geom_torsion_site_symmetry_2
    _geom_torsion_site_symmetry_3
    _geom_torsion_site_symmetry_4
    _geom_torsion
    _geom_torsion_publ_flag
    C16 O1 C5 C6 . . . . 1.3(4) no
    C16 O1 C5 C17 . . . . -179.2(3) no
    C5 O1 C16 C7 . . . . -0.3(4) no
    C5 O1 C16 C15 . . . . 179.7(3) no
    C18 O3 C17 O2 . . . . -0.3(4) no
    C18 O3 C17 C5 . . . . 178.6(3) no
    C17 O3 C18 C19 . . . . 175.1(3) no
    O1 C5 C6 N4 . . . . -179.5(3) no
    O1 C5 C6 C7 . . . . -1.8(4) no
    C17 C5 C6 N4 . . . . 1.1(6) no
    C17 C5 C6 C7 . . . . 178.8(3) no
    O1 C5 C17 O2 . . . . 179.6(3) no
    O1 C5 C17 O3 . . . . 0.7(4) no
    C6 C5 C17 O2 . . . . -1.0(6) no
    C6 C5 C17 O3 . . . . -179.9(3) no
    N4 C6 C7 C8 . . . . 0.4(6) no
    N4 C6 C7 C16 . . . . 179.1(3) no
    C5 C6 C7 C8 . . . . -177.2(4) no
    C5 C6 C7 C16 . . . . 1.5(4) no
    C6 C7 C8 C9 . . . . 1.0(6) no
    C6 C7 C8 C13 . . . . -179.6(4) no
    C16 C7 C8 C9 . . . . -177.6(3) no
    C16 C7 C8 C13 . . . . 1.9(5) no
    C6 C7 C16 O1 . . . . -0.8(4) no
    C6 C7 C16 C15 . . . . 179.3(3) no
    C8 C7 C16 O1 . . . . 178.2(3) no
    C8 C7 C16 C15 . . . . -1.8(5) no
    C7 C8 C9 C10 . . . . 178.9(3) no
    C13 C8 C9 C10 . . . . -0.5(5) no
    C7 C8 C13 C12 . . . . -179.4(3) no
    C7 C8 C13 C14 . . . . -1.2(5) no
    C9 C8 C13 C12 . . . . 0.1(5) no
    C9 C8 C13 C14 . . . . 178.3(3) no
    C8 C9 C10 C11 . . . . 0.6(5) no
    C9 C10 C11 C12 . . . . -0.3(5) no
    C10 C11 C12 C13 . . . . -0.1(5) no
    C11 C12 C13 C8 . . . . 0.2(5) no
    C11 C12 C13 C14 . . . . -178.0(3) no
    C8 C13 C14 C15 . . . . 0.4(5) no
    C12 C13 C14 C15 . . . . 178.6(3) no
    C13 C14 C15 C16 . . . . -0.2(5) no
    C14 C15 C16 O1 . . . . -179.1(3) no
    C14 C15 C16 C7 . . . . 0.9(5) no
loop_
    _geom_hbond_atom_site_label_D
    _geom_hbond_atom_site_label_H
    _geom_hbond_atom_site_label_A
    _geom_hbond_site_symmetry_A
    _geom_hbond_distance_DH
    _geom_hbond_distance_HA
    _geom_hbond_distance_DA
    _geom_hbond_angle_DHA
    _geom_hbond_publ_flag
    N4 H4A O2 . 0.86 2.30 2.872(4) 124 yes
    N4 H4B O2 4_755 0.86 2.29 3.027(4) 144 yes
    C9 H9 O2 4_755 0.93 2.50 3.308(4) 146 yes
_iucr_refine_instructions_details
;
TITL Ethyl 1-aminonaphtho[2,1-b]furan-2-carboxylate
CELL  0.71073   6.2217   8.3795  23.4692   90.000   90.000   90.000
ZERR     4.00   0.0005   0.0006   0.0017    0.000    0.000    0.000
LATT  -1
SYMM  1/2 + X, 1/2 - Y, - Z
SYMM  - X, 1/2 + Y, 1/2 - Z
SYMM  1/2 - X, - Y, 1/2 + Z
SFAC  C   H   N   O
UNIT   60   52   4  12
L.S. 14
MERG 3
ACTA
HTAB    2.00000
BOND $H
SHEL 9999 0.84
SIZE   0.22   0.22   0.28
CONF
FMAP 2
PLAN 20
WGHT    0.074900    0.478300
FVAR       0.23324
MOLE   1
O1    4    0.943864    0.796652    0.085913    11.00000    0.02811    0.02673 =
         0.00978   -0.00022    0.00032   -0.00109
O2    4    0.720124    0.753901    0.225619    11.00000    0.03393    0.02727 =
         0.01216    0.00175    0.00062    0.00057
O3    4    0.615622    0.653148    0.140623    11.00000    0.02823    0.02745 =
         0.01734   -0.00097   -0.00037   -0.00378
N4    3    1.097978    0.950655    0.223479    11.00000    0.03009    0.03186 =
         0.00799   -0.00098   -0.00066   -0.00319
AFIX  93
H4A   2    1.007431    0.914771    0.248023    11.00000   -1.20000
H4B   2    1.201555    1.011467    0.234313    11.00000   -1.20000
AFIX   0
C5    1    0.918616    0.814854    0.144689    11.00000    0.02765    0.02170 =
         0.00945   -0.00027   -0.00129   -0.00008
C6    1    1.077052    0.910619    0.166661    11.00000    0.02876    0.01849 =
         0.01262    0.00092    0.00075    0.00434
C7    1    1.215652    0.952360    0.119693    11.00000    0.02824    0.01967 =
         0.01038   -0.00074    0.00121    0.00614
C8    1    1.409047    1.041326    0.113923    11.00000    0.02697    0.01734 =
         0.01527    0.00201    0.00131    0.00416
C9    1    1.521451    1.115066    0.159003    11.00000    0.02550    0.02112 =
         0.01931   -0.00015   -0.00193    0.00320
AFIX  43
H9    2    1.467518    1.108426    0.195884    11.00000   -1.20000
AFIX   0
C10   1    1.708501    1.196133    0.149242    11.00000    0.02808    0.02236 =
         0.02676    0.00097   -0.00583    0.00300
AFIX  43
H10   2    1.781013    1.243169    0.179552    11.00000   -1.20000
AFIX   0
C11   1    1.792245    1.209052    0.093817    11.00000    0.02615    0.02417 =
         0.03235    0.00566    0.00179    0.00087
AFIX  43
H11   2    1.919366    1.264688    0.087493    11.00000   -1.20000
AFIX   0
C12   1    1.686504    1.139747    0.049342    11.00000    0.03250    0.02556 =
         0.02073    0.00335    0.00744    0.00159
AFIX  43
H12   2    1.742828    1.149241    0.012793    11.00000   -1.20000
AFIX   0
C13   1    1.494816    1.054469    0.057373    11.00000    0.02895    0.02117 =
         0.01772    0.00089    0.00196    0.00653
C14   1    1.388571    0.977692    0.010598    11.00000    0.03793    0.02374 =
         0.01378   -0.00068    0.00596    0.00059
AFIX  43
H14   2    1.447623    0.987427   -0.025639    11.00000   -1.20000
AFIX   0
C15   1    1.205394    0.891366    0.016951    11.00000    0.03686    0.02359 =
         0.01190   -0.00370   -0.00063    0.00250
AFIX  43
H15   2    1.138292    0.842492   -0.013860    11.00000   -1.20000
AFIX   0
C16   1    1.122353    0.879698    0.072591    11.00000    0.02365    0.02094 =
         0.01572    0.00219    0.00020    0.00157
C17   1    0.745826    0.740571    0.173662    11.00000    0.02368    0.01773 =
         0.01773    0.00072   -0.00259    0.00215
C18   1    0.439171    0.571995    0.169600    11.00000    0.02689    0.02284 =
         0.02486    0.00144   -0.00198   -0.00341
AFIX  23
H18A  2    0.353860    0.647983    0.191063    11.00000   -1.20000
H18B  2    0.494627    0.492272    0.195713    11.00000   -1.20000
AFIX   0
C19   1    0.304582    0.494277    0.124170    11.00000    0.03256    0.02762 =
         0.03001   -0.00028   -0.00907   -0.00281
AFIX 137
H19A  2    0.253864    0.574096    0.098088    11.00000   -1.50000
H19B  2    0.184097    0.441665    0.141494    11.00000   -1.50000
H19C  2    0.389879    0.417463    0.103929    11.00000   -1.50000
HKLF 4
REM  s1 in P2(1)2(1)2(1)
REM R1 =  0.0445 for   1093 Fo > 4sig(Fo)  and  0.0550 for all   1288 data
REM    173 parameters refined using      0 restraints
END
WGHT      0.0749      0.4782
REM Highest difference peak  0.313,  deepest hole -0.358,  1-sigma level  0.059
Q1    1   1.1320  1.0793  0.2283  11.00000  0.05    0.31
Q2    1   1.9905  1.2463  0.0947  11.00000  0.05    0.21
Q3    1   0.9244  0.9130  0.1481  11.00000  0.05    0.20
Q4    1   1.0642  0.7986  0.1583  11.00000  0.05    0.19
Q5    1   1.6969  1.0944  0.1504  11.00000  0.05    0.19
Q6    1   0.7992  0.6058  0.1396  11.00000  0.05    0.19
Q7    1   0.9000  0.9278  0.2323  11.00000  0.05    0.18
Q8    1   0.0054  0.5795  0.1353  11.00000  0.05    0.18
Q9    1   1.2452  1.0617  0.1179  11.00000  0.05    0.18
Q10   1   0.7697  0.8514  0.1493  11.00000  0.05    0.17
Q11   1   0.4327  0.6932  0.1704  11.00000  0.05    0.17
Q12   1   0.9340  0.6925  0.1516  11.00000  0.05    0.16
Q13   1   1.9641  1.3473  0.1270  11.00000  0.05    0.16
Q14   1   1.2019  1.1018  0.1426  11.00000  0.05    0.16
Q15   1   0.9078  1.0404  0.1314  11.00000  0.05    0.16
Q16   1   1.5479  1.2078  0.1520  11.00000  0.05    0.16
Q17   1   0.1361  0.3839  0.1361  11.00000  0.05    0.16
Q18   1   1.6141  0.8555  0.0847  11.00000  0.05    0.16
Q19   1   1.3174  1.1765  0.0826  11.00000  0.05    0.15
Q20   1   1.8962  1.1564  0.1487  11.00000  0.05    0.15
;
