# Supplementary material for: Ethyl 1-aminona­phtho[2,1-b]furan-2-carboxyl­ate
Source: Acta Crystallogr Sect E Struct Rep Online. 2012 Jun 16;68(Pt 7):o2114. doi: 10.1107/S1600536812025342 (PMC3393926; doi:10.1107/S1600536812025342)
Supplement: Supplementary file 2 [file e-68-o2114-Isup2.hkl]

# 
# h,k,l, Fc-squared, Fo-squared, sigma(Fo-squared) and status flag 
# 
data_I
_shelx_title ' s1 in P2(1)2(1)2(1)' 
_shelx_refln_list_code          4 
_shelx_F_calc_maximum      140.97 
_exptl_crystal_F_000       536.00 
_reflns_d_resolution_high  0.8402 
 
loop_ 
 _symmetry_equiv_pos_as_xyz 
 'x, y, z' 
 'x+1/2, -y+1/2, -z' 
 '-x, y+1/2, -z+1/2' 
 '-x+1/2, -y, z+1/2' 
 
_cell_length_a     6.2217 
_cell_length_b     8.3795 
_cell_length_c    23.4692 
_cell_angle_alpha  90.000 
_cell_angle_beta   90.000 
_cell_angle_gamma  90.000 
 
_shelx_F_squared_multiplier     1.000 
 
loop_ 
 _refln_index_h 
 _refln_index_k 
 _refln_index_l 
 _refln_F_squared_calc 
 _refln_F_squared_meas 
 _refln_F_squared_sigma 
 _refln_observed_status 
   2   0   0      384.56      321.06      8.11 o 
   4   0   0       48.79       49.60      4.88 o 
   6   0   0      469.38      512.98     28.85 o 
   1   1   0     1437.71     1231.55     15.41 o 
   2   1   0      477.94      408.14      7.04 o 
   3   1   0     1241.09     1257.47     18.82 o 
   4   1   0      462.88      468.48      8.98 o 
   5   1   0       42.00       38.25      4.59 o 
   6   1   0       70.96       68.07      8.70 o 
   7   1   0      351.31      377.97     23.27 o 
   0   2   0      132.51       98.82      4.44 o 
   1   2   0    19871.66    17456.51    201.70 o 
   2   2   0     2188.27     2132.21     28.59 o 
   3   2   0      145.41      164.04      4.39 o 
   4   2   0      360.37      408.22      7.96 o 
   5   2   0       19.45       23.24      4.95 o 
   6   2   0       26.93       34.69      6.65 o 
   7   2   0       64.51       70.04     16.64 o 
   1   3   0     1173.27     1037.36     14.75 o 
   2   3   0     1047.12     1019.68     15.68 o 
   3   3   0      105.37      113.69      3.99 o 
   4   3   0      253.22      262.93      6.30 o 
   5   3   0      261.33      321.16     12.44 o 
   6   3   0       55.82       37.21      7.62 o 
   7   3   0        8.33       22.93     14.34 o 
   0   4   0      218.85      192.46      6.14 o 
   1   4   0      152.82      155.72      4.05 o 
   2   4   0      831.75      692.54     11.20 o 
   3   4   0       57.60       59.17      3.51 o 
   4   4   0      325.07      309.06      9.27 o 
   5   4   0       45.42       32.53      6.28 o 
   6   4   0       98.13       94.40     12.20 o 
   1   5   0      960.47     1045.13     16.01 o 
   2   5   0      114.67      119.55      4.37 o 
   3   5   0        7.24       10.13      2.79 o 
   4   5   0       87.55      103.03      7.94 o 
   5   5   0       21.26       17.97      6.43 o 
   6   5   0      203.57      255.20     22.67 o 
   0   6   0      129.93      154.08      6.46 o 
   1   6   0       87.34      104.72      4.45 o 
   2   6   0        2.90        6.04      2.65 o 
   3   6   0      235.61      245.39     11.16 o 
   4   6   0      319.37      313.14     13.80 o 
   5   6   0       33.88       28.33      9.58 o 
   1   7   0       29.09       25.58      4.29 o 
   2   7   0       66.82       63.48      6.00 o 
   3   7   0      126.96      139.59     12.31 o 
   4   7   0       12.54       -6.09      7.32 o 
   5   7   0        4.89       21.93      9.94 o 
   0   8   0        1.01       -6.17      8.41 o 
   1   8   0        8.58        5.88      6.44 o 
   2   8   0      336.63      411.72     17.14 o 
   3   8   0       57.17       64.88     10.74 o 
   4   8   0        5.65       13.81      9.94 o 
   1   9   0       33.85       29.39      8.47 o 
   2   9   0      102.88      109.28     11.47 o 
   3   9   0        0.33       -5.71      9.51 o 
   1   0   1      168.09      124.22      3.64 o 
   2   0   1        0.25        0.38      1.38 o 
   3   0   1       27.91       15.53      1.80 o 
   4   0   1      978.22     1053.23     16.04 o 
   5   0   1      364.24      384.65     12.22 o 
   6   0   1        6.35        6.82      6.21 o 
   7   0   1       10.95        0.06      8.98 o 
   0   1   1     1981.41     1747.62     20.22 o 
   1   1   1      221.96      208.55      2.76 o 
   2   1   1     1375.96     1168.13     10.97 o 
   3   1   1      539.24      590.95      6.69 o 
   4   1   1      226.15      245.80      4.07 o 
   5   1   1       51.58       42.14      4.05 o 
   6   1   1      278.62      289.48     10.23 o 
   7   1   1      146.02      187.51     12.50 o 
   0   2   1      258.25      245.86      4.36 o 
   1   2   1     5231.50     4519.43     40.38 o 
   2   2   1      122.95      103.57      2.29 o 
   3   2   1      642.30      659.09      7.69 o 
   4   2   1       92.39       96.07      2.92 o 
   5   2   1      103.90      131.51      4.89 o 
   6   2   1      103.88      120.24      9.07 o 
   7   2   1        5.32       18.62      7.77 o 
   0   3   1      156.53      143.38      3.58 o 
   1   3   1     4368.66     3921.54     34.91 o 
   2   3   1     1330.91     1296.89     13.60 o 
   3   3   1       64.11       57.89      2.19 o 
   4   3   1      184.14      193.80      4.23 o 
   5   3   1      757.67      767.23     14.98 o 
   6   3   1       17.46        8.19      4.73 o 
   7   3   1       10.15        7.26      7.77 o 
   0   4   1      332.53      299.75      5.50 o 
   1   4   1       83.68       86.10      2.31 o 
   2   4   1     2950.88     2815.57     26.99 o 
   3   4   1      216.18      226.06      4.23 o 
   4   4   1       23.76       33.15      2.50 o 
   5   4   1       28.00       32.33      4.77 o 
   6   4   1        2.08       -1.60      5.36 o 
   0   5   1        1.63       -0.57      1.85 o 
   1   5   1       46.67       40.95      1.95 o 
   2   5   1      607.52      635.16      8.02 o 
   3   5   1      635.19      618.73      8.93 o 
   4   5   1      477.25      443.17     10.42 o 
   5   5   1       80.03       76.62      5.70 o 
   6   5   1        4.88        7.90      6.25 o 
   0   6   1      111.69      106.63      4.19 o 
   1   6   1       39.56       42.37      2.18 o 
   2   6   1      117.70      128.30      3.46 o 
   3   6   1      529.41      544.68     12.02 o 
   4   6   1        7.82       13.66      4.58 o 
   5   6   1       21.12       18.96      5.72 o 
   0   7   1       31.70       26.64      3.95 o 
   1   7   1      123.75      137.33      5.45 o 
   2   7   1      110.61      118.90      5.81 o 
   3   7   1      557.30      557.23     15.24 o 
   4   7   1       42.12       32.49      5.74 o 
   5   7   1        4.63        5.11      6.10 o 
   0   8   1        3.19        7.21      6.55 o 
   1   8   1       60.01       63.80      5.89 o 
   2   8   1      154.10      157.63      8.06 o 
   3   8   1       41.07       41.01      6.20 o 
   4   8   1      110.44      112.57      9.38 o 
   0   9   1        1.61        7.07      7.60 o 
   1   9   1      171.48      175.83      9.70 o 
   2   9   1      102.39      127.18      8.68 o 
   3   9   1       30.75       32.22      7.75 o 
   0   0   2        0.81       -1.50      1.50 o 
   1   0   2      413.83      348.98      5.66 o 
   2   0   2        3.83        0.90      1.67 o 
   3   0   2      162.97      167.59      4.53 o 
   4   0   2       65.57       58.45      4.60 o 
   5   0   2       79.25       96.60      7.24 o 
   6   0   2      158.76      183.64     13.51 o 
   7   0   2        5.85       11.01     10.33 o 
   0   1   2     6611.61     6180.50     70.64 o 
   1   1   2     2840.63     2492.26     22.88 o 
   2   1   2      437.34      379.38      4.88 o 
   3   1   2      251.73      232.30      4.11 o 
   4   1   2       33.98       36.38      2.03 o 
   5   1   2        0.44        1.36      2.21 o 
   6   1   2       30.70       41.71      7.08 o 
   7   1   2       19.69       20.59      8.93 o 
   0   2   2      823.69      810.80     10.87 o 
   1   2   2    14632.45    13258.11    116.77 o 
   2   2   2      962.21      910.48      9.27 o 
   3   2   2      191.20      207.89      3.51 o 
   4   2   2      136.89      147.76      3.65 o 
   5   2   2      580.70      610.82     11.05 o 
   6   2   2        0.63        0.69      4.60 o 
   7   2   2       12.22       21.38      7.76 o 
   0   3   2     1607.67     1416.50     18.29 o 
   1   3   2      722.88      712.13      7.36 o 
   2   3   2       33.83       50.91      1.85 o 
   3   3   2       91.44       88.07      2.50 o 
   4   3   2      230.98      246.79      4.77 o 
   5   3   2       83.01       89.95      5.56 o 
   6   3   2       96.44      113.82      7.87 o 
   7   3   2        3.59       -1.93      7.67 o 
   0   4   2      592.66      534.57      8.90 o 
   1   4   2      331.50      285.00      4.04 o 
   2   4   2     4036.35     3969.84     36.29 o 
   3   4   2       52.45       56.46      2.35 o 
   4   4   2      494.36      488.84      7.82 o 
   5   4   2      209.79      220.61      8.14 o 
   6   4   2       39.48       43.79      6.20 o 
   0   5   2       73.67       66.19      3.00 o 
   1   5   2      146.77      160.58      3.25 o 
   2   5   2      185.03      163.02      3.51 o 
   3   5   2       19.97       17.80      2.39 o 
   4   5   2        2.50        6.32      3.22 o 
   5   5   2       56.44       65.78      5.81 o 
   6   5   2       65.49       65.30      7.84 o 
   0   6   2      475.65      480.21      9.42 o 
   1   6   2       58.70       63.29      2.47 o 
   2   6   2       41.81       41.43      2.50 o 
   3   6   2      938.46      959.91     19.37 o 
   4   6   2       22.18       15.83      6.28 o 
   5   6   2       13.94       20.93      5.73 o 
   0   7   2      640.51      754.19     16.99 o 
   1   7   2       24.07       21.18      3.18 o 
   2   7   2       58.91       61.33      6.01 o 
   3   7   2       66.75       78.49      7.73 o 
   4   7   2       14.81        7.05      6.06 o 
   5   7   2        4.80        5.61      5.85 o 
   0   8   2        3.16        6.98      9.15 o 
   1   8   2        2.62       -1.10      4.29 o 
   2   8   2       32.78       20.76      5.10 o 
   3   8   2       17.86       15.29      5.82 o 
   4   8   2      180.15      175.64     11.24 o 
   0   9   2        2.40       14.82      7.70 o 
   1   9   2       40.99       67.04      9.48 o 
   2   9   2       77.07       90.54      7.91 o 
   3   9   2        3.39        2.89      7.96 o 
   1   0   3      139.76      119.68      3.94 o 
   2   0   3      249.93      251.08      5.23 o 
   3   0   3       13.14       12.47      2.37 o 
   4   0   3       17.72        9.12      2.53 o 
   5   0   3       62.03       75.70      6.03 o 
   6   0   3       26.03       20.89      6.72 o 
   7   0   3       89.03       90.13     15.65 o 
   0   1   3     2682.76     2596.33     38.30 o 
   1   1   3     6296.65     5758.51     52.94 o 
   2   1   3      182.71      161.94      2.93 o 
   3   1   3     2646.04     2608.57     26.60 o 
   4   1   3      729.46      756.65      9.23 o 
   5   1   3      143.53      153.82      4.22 o 
   6   1   3      231.70      256.60     10.86 o 
   7   1   3       35.62       40.15      8.32 o 
   0   2   3      255.25      203.24      3.79 o 
   1   2   3     3991.11     3644.84     31.43 o 
   2   2   3       55.56       59.65      1.94 o 
   3   2   3       33.89       23.14      1.75 o 
   4   2   3      164.44      173.04      3.94 o 
   5   2   3        2.54       14.46      2.73 o 
   6   2   3       65.14       59.57      6.24 o 
   7   2   3       65.80       77.79     11.08 o 
   0   3   3        4.49        5.57      1.59 o 
   1   3   3      290.39      240.14      3.30 o 
   2   3   3      258.25      236.41      3.49 o 
   3   3   3       49.43       51.40      2.06 o 
   4   3   3      102.12       98.30      3.11 o 
   5   3   3      256.55      255.14      6.99 o 
   6   3   3       69.31       65.50      6.57 o 
   7   3   3       18.98        9.46      7.40 o 
   0   4   3      219.13      200.72      4.57 o 
   1   4   3       68.20       63.81      1.96 o 
   2   4   3     1869.09     1824.05     17.96 o 
   3   4   3       10.92       13.10      1.95 o 
   4   4   3      148.88      139.29      4.18 o 
   5   4   3      113.88      121.74      6.77 o 
   6   4   3       30.95       52.75      6.84 o 
   0   5   3      123.50      123.82      3.91 o 
   1   5   3      146.99      166.58      3.20 o 
   2   5   3      461.48      446.71      6.16 o 
   3   5   3      392.21      376.20      6.50 o 
   4   5   3      518.01      484.73     11.20 o 
   5   5   3       28.00       16.73      5.08 o 
   6   5   3       10.78       14.75      5.81 o 
   0   6   3       72.38       79.70      3.76 o 
   1   6   3      161.61      160.29      3.60 o 
   2   6   3        1.91       -1.62      1.96 o 
   3   6   3      872.10      847.35     16.22 o 
   4   6   3       19.07       15.89      4.57 o 
   5   6   3       41.27       46.65      6.66 o 
   0   7   3        1.15       -0.35      3.80 o 
   1   7   3      252.98      275.27      7.61 o 
   2   7   3      273.24      291.16      9.47 o 
   3   7   3      334.31      365.06     11.46 o 
   4   7   3        1.98        1.74      5.53 o 
   5   7   3       12.16       18.33      6.08 o 
   0   8   3       91.14      109.28      9.59 o 
   1   8   3       15.72       12.85      4.72 o 
   2   8   3      125.35      139.59      9.19 o 
   3   8   3        9.90        3.29      5.61 o 
   4   8   3      262.91      263.24     13.13 o 
   0   9   3        0.45       -2.47      7.70 o 
   1   9   3      120.95      140.93     10.06 o 
   2   9   3      379.67      460.57     17.31 o 
   3   9   3        5.62        1.97      6.96 o 
   0   0   4    10599.40    12116.65    469.94 o 
   1   0   4      569.18      554.94      8.62 o 
   2   0   4      181.33      161.07      4.08 o 
   3   0   4      956.68      919.12     14.81 o 
   4   0   4        3.17       -1.14      2.18 o 
   5   0   4       23.12       22.25      3.56 o 
   6   0   4       78.85       73.35      8.48 o 
   7   0   4      103.98      114.38     13.74 o 
   0   1   4     2132.60     2156.81     33.56 o 
   1   1   4     1387.40     1201.20     12.18 o 
   2   1   4       18.22       17.10      1.31 o 
   3   1   4       94.20      118.37      3.46 o 
   4   1   4       12.59       14.28      1.79 o 
   5   1   4       10.48        6.77      2.34 o 
   6   1   4      188.12      227.23      9.83 o 
   7   1   4       29.58       31.53      7.10 o 
   0   2   4      299.03      247.11      5.73 o 
   1   2   4     2922.50     2721.64     24.02 o 
   2   2   4      723.13      730.82      8.18 o 
   3   2   4      123.71      116.55      2.94 o 
   4   2   4      254.89      263.39      4.92 o 
   5   2   4      194.96      193.70      5.47 o 
   6   2   4       41.32       43.75      6.05 o 
   7   2   4       60.96       61.71      8.15 o 
   0   3   4      478.20      414.56      6.66 o 
   1   3   4       30.98       21.24      1.37 o 
   2   3   4      600.95      630.15      7.18 o 
   3   3   4      179.25      181.60      3.60 o 
   4   3   4      108.33      108.89      3.34 o 
   5   3   4      214.04      234.02      6.98 o 
   6   3   4        3.41       -3.09      4.74 o 
   0   4   4       49.46       56.43      2.58 o 
   1   4   4      325.61      300.71      4.00 o 
   2   4   4      637.33      612.84      6.91 o 
   3   4   4      348.08      335.02      5.34 o 
   4   4   4      131.66      122.34      3.98 o 
   5   4   4       64.59       63.57      5.78 o 
   6   4   4        7.41        8.42      5.53 o 
   0   5   4       60.50       71.67      3.13 o 
   1   5   4      349.45      336.59      4.68 o 
   2   5   4      164.07      168.01      3.73 o 
   3   5   4      355.64      347.36      6.27 o 
   4   5   4       47.13       47.95      4.86 o 
   5   5   4       97.72       87.27      6.82 o 
   6   5   4       28.49       21.78      6.22 o 
   0   6   4      243.16      261.52      6.30 o 
   1   6   4      123.92      135.29      3.57 o 
   2   6   4      187.40      195.98      4.79 o 
   3   6   4      510.99      513.92     12.26 o 
   4   6   4      181.95      186.89      8.77 o 
   5   6   4        2.47       -1.89      4.97 o 
   0   7   4        0.91       -0.10      4.78 o 
   1   7   4       41.24       44.18      4.07 o 
   2   7   4      126.87      142.87      7.03 o 
   3   7   4      295.70      321.36     15.40 o 
   4   7   4      222.86      249.08     12.58 o 
   5   7   4        2.42        0.71      6.18 o 
   0   8   4      284.21      320.07     15.11 o 
   1   8   4      137.97      138.88      7.63 o 
   2   8   4       49.69       42.30      5.82 o 
   3   8   4       91.82       81.93      7.89 o 
   4   8   4      146.25      167.12     13.74 o 
   0   9   4        0.01       -7.35      7.35 o 
   1   9   4      138.90      153.30     12.18 o 
   2   9   4      246.78      282.02     17.06 o 
   3   9   4      120.22      124.45     10.29 o 
   1   0   5     1804.98     1598.76     25.51 o 
   2   0   5     1160.16     1106.98     15.63 o 
   3   0   5       48.63       59.21      2.93 o 
   4   0   5        0.00        0.98      2.29 o 
   5   0   5       83.20       85.21      4.95 o 
   6   0   5      300.09      344.44     15.19 o 
   7   0   5        0.30        3.88      8.78 o 
   0   1   5     1217.99     1282.70     22.86 o 
   1   1   5      293.97      248.57      4.03 o 
   2   1   5     2067.59     1863.14     18.65 o 
   3   1   5      369.72      357.64      5.10 o 
   4   1   5      131.77      142.86      3.39 o 
   5   1   5      211.24      212.36      5.41 o 
   6   1   5      234.02      255.29      9.57 o 
   7   1   5      100.46       91.02      9.49 o 
   0   2   5     1569.16     1468.95     20.58 o 
   1   2   5       44.77       44.06      1.56 o 
   2   2   5      241.65      202.79      3.26 o 
   3   2   5      164.57      174.82      3.48 o 
   4   2   5       88.62      102.30      3.07 o 
   5   2   5       71.19       72.94      4.42 o 
   6   2   5      124.94      136.65      8.22 o 
   7   2   5       17.74       16.64      6.81 o 
   0   3   5      102.27       88.44      2.84 o 
   1   3   5     1204.70     1123.15     10.69 o 
   2   3   5     2241.14     2252.63     22.51 o 
   3   3   5      162.49      176.53      3.57 o 
   4   3   5      308.29      320.38      5.72 o 
   5   3   5      224.75      222.51      7.77 o 
   6   3   5       44.44       32.36      5.90 o 
   0   4   5      120.88      130.00      3.53 o 
   1   4   5      260.88      241.93      3.74 o 
   2   4   5      285.76      261.64      4.19 o 
   3   4   5       16.78       12.32      1.82 o 
   4   4   5      113.17      103.55      3.79 o 
   5   4   5       41.43       33.14      5.01 o 
   6   4   5       27.50       24.16      6.05 o 
   0   5   5     1704.27     1694.90     22.49 o 
   1   5   5      787.15      811.94      8.76 o 
   2   5   5       24.17       28.10      2.00 o 
   3   5   5       47.96       52.11      2.86 o 
   4   5   5      440.66      417.20     10.81 o 
   5   5   5       25.02       13.23      5.29 o 
   6   5   5       90.91      106.16      9.02 o 
   0   6   5       12.72       13.58      2.43 o 
   1   6   5        6.91        3.64      1.79 o 
   2   6   5       97.41       99.67      3.53 o 
   3   6   5      813.71      810.35     15.23 o 
   4   6   5        7.72        6.12      4.74 o 
   5   6   5       13.96       10.27      6.97 o 
   0   7   5       13.35       10.87      5.67 o 
   1   7   5       42.69       49.06      4.59 o 
   2   7   5      389.53      407.78     11.03 o 
   3   7   5      280.34      267.50     11.97 o 
   4   7   5      186.59      184.38     10.50 o 
   5   7   5       66.74       70.74      8.30 o 
   0   8   5       33.07       25.54      6.89 o 
   1   8   5       41.57       41.29      5.37 o 
   2   8   5       74.07       92.30      7.56 o 
   3   8   5       60.92       47.17      7.22 o 
   4   8   5      280.03      317.92     15.49 o 
   0   9   5       49.59       34.88      9.08 o 
   1   9   5      221.42      267.15     14.74 o 
   2   9   5       28.42       31.51      7.62 o 
   0   0   6     1000.88     1046.61     43.73 o 
   1   0   6      261.06      255.34      6.57 o 
   2   0   6        5.63        8.56      1.96 o 
   3   0   6     2263.06     2293.35     31.74 o 
   4   0   6        0.32       -2.05      2.05 o 
   5   0   6       14.06       14.67      3.39 o 
   6   0   6       50.40       62.42      8.25 o 
   7   0   6       34.42       42.01     10.73 o 
   0   1   6     2059.25     2388.97     47.51 o 
   1   1   6       71.31       76.90      2.64 o 
   2   1   6      106.43      102.22      2.67 o 
   3   1   6       65.13       59.81      2.01 o 
   4   1   6      211.30      228.28      4.23 o 
   5   1   6       31.36       30.90      3.12 o 
   6   1   6       59.12       62.64      6.14 o 
   7   1   6       55.90       44.01      7.59 o 
   0   2   6      293.79      306.15      6.21 o 
   1   2   6      596.06      614.13      7.30 o 
   2   2   6      732.42      678.50      7.74 o 
   3   2   6       20.36       15.52      1.54 o 
   4   2   6      139.97      141.14      3.60 o 
   5   2   6       41.04       37.83      3.55 o 
   6   2   6       30.23       23.18      5.51 o 
   7   2   6       67.43       71.07      9.32 o 
   0   3   6        1.37        0.97      1.76 o 
   1   3   6      493.58      450.10      5.12 o 
   2   3   6      121.72      133.36      2.76 o 
   3   3   6       40.28       40.17      2.01 o 
   4   3   6      542.89      513.15      7.73 o 
   5   3   6       64.88       59.92      4.47 o 
   6   3   6       28.22       16.60      5.42 o 
   0   4   6      854.67      804.53     12.23 o 
   1   4   6      764.63      775.35      8.14 o 
   2   4   6      255.05      294.93      4.37 o 
   3   4   6      312.19      301.54      4.81 o 
   4   4   6       59.66       65.00      3.51 o 
   5   4   6       18.11       11.82      4.48 o 
   6   4   6        1.25        1.55      5.46 o 
   0   5   6      228.99      270.70      6.27 o 
   1   5   6       61.35       71.69      3.11 o 
   2   5   6      274.92      261.35      4.57 o 
   3   5   6      590.70      601.08      8.68 o 
   4   5   6        1.49        3.45      3.56 o 
   5   5   6       13.37       14.64      5.43 o 
   6   5   6       10.80       13.50      6.13 o 
   0   6   6        0.11       -1.27      2.76 o 
   1   6   6      402.70      423.08      6.98 o 
   2   6   6       21.38       18.91      2.46 o 
   3   6   6      172.96      201.78      7.91 o 
   4   6   6       64.77       59.13      6.29 o 
   5   6   6       22.69       15.79      6.07 o 
   0   7   6      396.26      411.91     15.82 o 
   1   7   6        8.57        7.55      3.92 o 
   2   7   6      233.76      244.75      9.49 o 
   3   7   6       73.55       59.35      6.46 o 
   4   7   6       12.95       10.67      5.86 o 
   5   7   6       25.25       23.29      7.50 o 
   0   8   6       27.85       25.77      7.26 o 
   1   8   6      173.82      202.39      8.62 o 
   2   8   6       11.97        6.77      5.29 o 
   3   8   6       26.84       18.61      6.17 o 
   4   8   6       80.22       59.12      8.15 o 
   0   9   6       14.24       18.56      9.31 o 
   1   9   6       90.16      103.61      9.51 o 
   2   9   6      103.16      106.54     12.86 o 
   1   0   7     1604.47     1545.80     29.78 o 
   2   0   7      109.77      115.11      4.64 o 
   3   0   7      133.73      129.04      5.36 o 
   4   0   7        1.17       -2.07      2.07 o 
   5   0   7      164.97      154.69      6.64 o 
   6   0   7      150.38      168.70     12.49 o 
   7   0   7        0.09       -5.98      8.20 o 
   0   1   7       11.00        7.05      2.70 o 
   1   1   7      271.37      312.17      4.92 o 
   2   1   7      257.06      275.78      4.23 o 
   3   1   7      367.42      403.40      5.26 o 
   4   1   7      399.35      427.15      5.88 o 
   5   1   7      206.75      237.92      5.92 o 
   6   1   7       19.30       20.03      4.89 o 
   7   1   7       60.17       66.59      8.51 o 
   0   2   7      937.12      840.86     14.70 o 
   1   2   7      358.97      381.35      6.37 o 
   2   2   7     1086.05     1079.56     12.02 o 
   3   2   7       76.50       74.66      2.27 o 
   4   2   7      164.69      175.10      3.87 o 
   5   2   7       35.22       27.84      3.53 o 
   6   2   7       47.68       54.65      6.53 o 
   7   2   7       36.20       31.02      7.76 o 
   0   3   7      955.29      983.74     14.75 o 
   1   3   7      493.54      510.76      5.74 o 
   2   3   7      614.36      612.48      6.83 o 
   3   3   7      211.62      210.01      3.92 o 
   4   3   7      372.16      350.48      6.20 o 
   5   3   7      501.22      497.39     10.97 o 
   6   3   7      115.35      117.07      8.34 o 
   0   4   7        0.03       -0.78      2.73 o 
   1   4   7       32.98       30.92      1.65 o 
   2   4   7      277.82      266.55      4.10 o 
   3   4   7      161.54      177.03      3.84 o 
   4   4   7       62.05       60.14      3.56 o 
   5   4   7       22.28       20.97      4.99 o 
   6   4   7       35.04       38.93      6.54 o 
   0   5   7      207.59      189.46      5.85 o 
   1   5   7      150.65      147.81      3.33 o 
   2   5   7      153.75      150.45      3.71 o 
   3   5   7      300.35      297.42      5.87 o 
   4   5   7      102.51       95.03      5.66 o 
   5   5   7       28.49       18.71      5.51 o 
   6   5   7       42.89       39.96      7.26 o 
   0   6   7       46.05       44.46      4.08 o 
   1   6   7       31.91       25.85      2.50 o 
   2   6   7        2.29        0.13      2.50 o 
   3   6   7       70.83       73.08      5.40 o 
   4   6   7       56.49       46.82      5.98 o 
   5   6   7        5.72        5.01      5.75 o 
   0   7   7      153.32      174.80      9.47 o 
   1   7   7       14.45       18.89      4.34 o 
   2   7   7       68.52       67.76      5.93 o 
   3   7   7      115.30      108.29      7.65 o 
   4   7   7       54.02       54.20      7.15 o 
   0   8   7        1.71       -4.59      5.92 o 
   1   8   7       21.97       25.47      5.57 o 
   2   8   7       92.24      104.51      8.97 o 
   3   8   7        9.69        9.96      5.92 o 
   4   8   7      147.25      151.65     11.20 o 
   0   9   7        0.37       -2.45     10.54 o 
   1   9   7      117.61      117.29      9.90 o 
   2   9   7        4.95        8.66      7.09 o 
   0   0   8      982.86     1116.44     47.12 o 
   1   0   8      143.93      145.24      5.23 o 
   2   0   8     1342.04     1361.22     22.50 o 
   3   0   8      193.72      205.76      6.04 o 
   4   0   8      187.20      202.94      5.39 o 
   5   0   8      153.48      156.23      7.62 o 
   6   0   8       46.84       44.39      8.42 o 
   7   0   8       71.12       91.96     13.79 o 
   0   1   8       73.67       95.77      4.99 o 
   1   1   8      663.52      684.93     10.10 o 
   2   1   8      240.63      223.28      3.88 o 
   3   1   8      352.60      321.24      5.07 o 
   4   1   8      201.41      205.37      4.13 o 
   5   1   8      599.71      630.87     10.16 o 
   6   1   8       94.52      104.70      6.82 o 
   7   1   8       82.04       77.15      8.86 o 
   0   2   8     1046.92     1036.51     18.61 o 
   1   2   8      393.26      404.06      6.31 o 
   2   2   8     1202.09     1230.58     13.16 o 
   3   2   8       99.73      102.83      2.81 o 
   4   2   8       58.91       59.90      2.62 o 
   5   2   8       17.34       19.48      3.54 o 
   6   2   8       60.57       61.90      7.62 o 
   0   3   8       60.30       67.24      2.62 o 
   1   3   8       36.94       42.55      2.10 o 
   2   3   8       79.51       61.56      1.93 o 
   3   3   8      525.78      506.43      6.78 o 
   4   3   8       58.58       58.08      3.44 o 
   5   3   8       44.58       38.69      3.94 o 
   6   3   8       50.62       43.68      6.22 o 
   0   4   8      503.14      483.39      8.84 o 
   1   4   8      407.62      431.10      5.60 o 
   2   4   8       82.47       94.29      2.53 o 
   3   4   8       69.21       65.69      2.56 o 
   4   4   8      169.63      169.58      5.58 o 
   5   4   8       23.52       24.69      4.85 o 
   6   4   8       48.91       40.11      6.68 o 
   0   5   8      451.52      430.57      9.04 o 
   1   5   8      169.22      178.86      3.78 o 
   2   5   8       12.97        9.78      1.79 o 
   3   5   8      252.85      270.10      7.00 o 
   4   5   8      122.25      112.09      7.73 o 
   5   5   8       22.35       22.79      5.92 o 
   6   5   8       15.14        6.05      6.26 o 
   0   6   8      496.37      523.98     11.16 o 
   1   6   8      281.03      270.76      5.36 o 
   2   6   8       60.84       53.86      3.68 o 
   3   6   8      100.79       90.89      6.23 o 
   4   6   8       95.13       95.14      7.37 o 
   5   6   8       20.71       13.02      6.22 o 
   0   7   8      156.08      179.51     10.71 o 
   1   7   8      220.09      240.65      8.64 o 
   2   7   8       30.44       27.95      5.10 o 
   3   7   8        0.25       -1.76      4.57 o 
   4   7   8       39.02       35.43      7.23 o 
   0   8   8        5.76       -3.18      7.27 o 
   1   8   8       61.61       72.72      7.30 o 
   2   8   8      239.12      250.25     17.65 o 
   3   8   8       20.95       17.10      6.17 o 
   0   9   8       48.03       35.39     12.51 o 
   1   9   8      129.18      150.98     17.81 o 
   2   9   8       41.36       29.46      8.98 o 
   1   0   9     1484.68     1547.39     30.11 o 
   2   0   9      368.90      368.89      7.30 o 
   3   0   9      318.46      304.60      6.84 o 
   4   0   9        3.38        4.25      2.27 o 
   5   0   9        7.18       -0.70      3.81 o 
   6   0   9       15.69       12.86      7.40 o 
   7   0   9        0.00       -7.08      8.82 o 
   0   1   9      478.26      507.59     11.96 o 
   1   1   9       43.61       65.10      3.13 o 
   2   1   9      282.54      292.07      4.86 o 
   3   1   9      197.72      210.97      4.01 o 
   4   1   9      341.10      371.47      5.60 o 
   5   1   9      936.60      976.06     14.94 o 
   6   1   9      389.70      423.74     12.54 o 
   0   2   9      350.77      389.05      9.07 o 
   1   2   9      343.34      360.46      6.54 o 
   2   2   9      196.29      213.82      4.10 o 
   3   2   9       25.06       35.92      2.09 o 
   4   2   9      148.34      152.22      4.01 o 
   5   2   9       76.60       74.14      4.24 o 
   6   2   9       30.03       24.76      5.43 o 
   0   3   9       49.79       56.31      2.53 o 
   1   3   9       23.76       21.64      1.80 o 
   2   3   9       94.51      113.83      3.20 o 
   3   3   9      145.36      162.10      3.35 o 
   4   3   9      162.65      159.57      4.77 o 
   5   3   9        2.48        2.97      3.33 o 
   6   3   9      213.50      263.77     11.74 o 
   0   4   9      667.13      635.25     10.25 o 
   1   4   9      319.34      287.44      4.29 o 
   2   4   9       32.39       32.00      1.98 o 
   3   4   9       20.10       22.72      2.15 o 
   4   4   9        0.87        2.31      2.63 o 
   5   4   9       77.89       74.63      6.13 o 
   6   4   9       13.22       10.09      5.83 o 
   0   5   9       68.98       71.02      4.15 o 
   1   5   9       71.05       80.54      2.77 o 
   2   5   9       43.53       47.87      2.48 o 
   3   5   9      153.24      146.31      5.73 o 
   4   5   9       21.30       16.29      4.11 o 
   5   5   9        4.05        2.24      5.04 o 
   0   6   9      125.25      141.07      6.15 o 
   1   6   9      174.93      167.99      4.37 o 
   2   6   9      113.88      115.76      4.57 o 
   3   6   9      146.09      158.24      6.68 o 
   4   6   9      156.48      136.17     12.85 o 
   5   6   9        5.64       10.52      5.95 o 
   0   7   9       32.78       38.07      6.60 o 
   1   7   9        4.83        5.09      4.06 o 
   2   7   9      117.15      130.26      7.68 o 
   3   7   9        0.23       -3.16      4.42 o 
   4   7   9        7.50        9.35      6.48 o 
   0   8   9        3.38       -0.28      7.32 o 
   1   8   9       50.91       60.55      6.99 o 
   2   8   9      109.11      112.24     10.29 o 
   3   8   9        9.46        5.42      5.86 o 
   0   9   9      120.96      108.45     15.86 o 
   1   9   9        1.12        7.27      6.46 o 
   2   9   9       44.79       26.68      7.74 o 
   0   0  10      693.50      814.26     36.80 o 
   1   0  10      740.22      802.84     16.92 o 
   2   0  10      209.57      230.33      5.38 o 
   3   0  10      144.13      155.39      4.97 o 
   4   0  10       10.16        4.00      2.30 o 
   5   0  10       72.73       52.02      5.00 o 
   6   0  10       23.98       28.39      7.55 o 
   0   1  10      182.53      248.48      8.02 o 
   1   1  10      751.24      868.63     14.59 o 
   2   1  10      144.53      175.24      3.67 o 
   3   1  10        6.60        6.60      1.63 o 
   4   1  10      256.37      262.96      5.03 o 
   5   1  10       12.99       12.59      2.91 o 
   6   1  10      268.59      299.23     14.25 o 
   0   2  10      137.75      164.92      5.46 o 
   1   2  10     2306.34     2542.53     32.39 o 
   2   2  10      297.57      315.56      4.96 o 
   3   2  10       51.50       54.38      2.72 o 
   4   2  10      225.03      218.51      4.85 o 
   5   2  10       63.05       66.50      5.19 o 
   6   2  10      130.58      133.18      8.50 o 
   0   3  10     1139.53     1215.96     19.82 o 
   1   3  10       85.77       93.43      3.06 o 
   2   3  10      284.18      289.74      5.32 o 
   3   3  10      279.14      274.91      4.93 o 
   4   3  10      192.40      205.33      5.83 o 
   5   3  10       29.82       27.40      3.88 o 
   6   3  10       85.19       95.42      7.67 o 
   0   4  10     1187.12     1238.90     17.63 o 
   1   4  10      449.06      441.85      5.75 o 
   2   4  10      111.19      103.05      3.06 o 
   3   4  10      831.30      840.03     10.68 o 
   4   4  10      158.23      133.36      5.95 o 
   5   4  10        0.30       -0.82      3.88 o 
   6   4  10       10.66        7.72      5.74 o 
   0   5  10        1.88        2.84      2.49 o 
   1   5  10      231.88      228.62      4.29 o 
   2   5  10       57.98       64.52      2.90 o 
   3   5  10       45.74       36.33      3.19 o 
   4   5  10       44.72       50.29      4.47 o 
   5   5  10      103.88       99.23      7.72 o 
   0   6  10       15.54        7.82      3.45 o 
   1   6  10       39.53       33.73      2.76 o 
   2   6  10      312.50      324.39      7.36 o 
   3   6  10       24.11       26.67      4.00 o 
   4   6  10       61.91       55.53      6.93 o 
   5   6  10       35.80       30.59      6.87 o 
   0   7  10      145.09      161.20      9.71 o 
   1   7  10      109.38      112.31      8.15 o 
   2   7  10       48.90       41.98      5.57 o 
   3   7  10       19.75       25.21      5.62 o 
   4   7  10        3.84       14.01      7.05 o 
   0   8  10        3.02        0.63      8.23 o 
   1   8  10       15.13       10.74      6.04 o 
   2   8  10        8.01        2.72      5.83 o 
   3   8  10       16.35       12.85      7.03 o 
   0   9  10      151.47      177.64     32.08 o 
   1   9  10        5.02       -2.95      6.37 o 
   1   0  11       86.02      111.76      6.19 o 
   2   0  11     2540.29     2554.15     42.94 o 
   3   0  11       43.73       51.83      3.58 o 
   4   0  11       10.92       14.47      3.59 o 
   5   0  11      790.08      851.54     20.42 o 
   6   0  11       47.28       35.62      7.72 o 
   0   1  11       11.08       20.10      2.73 o 
   1   1  11        9.97       13.70      2.16 o 
   2   1  11      325.07      354.31      5.36 o 
   3   1  11      204.38      219.52      4.37 o 
   4   1  11      486.29      481.76      8.23 o 
   5   1  11      156.70      161.21      5.38 o 
   6   1  11       43.25       37.02      5.32 o 
   0   2  11      254.58      288.95      7.56 o 
   1   2  11      240.45      242.41      5.43 o 
   2   2  11      119.72      134.86      3.31 o 
   3   2  11      296.59      282.34      5.51 o 
   4   2  11      498.04      474.37      8.24 o 
   5   2  11       25.00       20.65      3.30 o 
   6   2  11      259.52      313.89     12.68 o 
   0   3  11      377.07      376.13     13.43 o 
   1   3  11       78.29       90.38      2.92 o 
   2   3  11       81.10       86.75      3.25 o 
   3   3  11      833.85      822.77     11.02 o 
   4   3  11      210.30      205.55      6.90 o 
   5   3  11      197.31      173.36      6.58 o 
   6   3  11       65.76       69.41      7.33 o 
   0   4  11      221.06      230.99      5.34 o 
   1   4  11       86.04       87.62      2.95 o 
   2   4  11       66.74       62.37      2.53 o 
   3   4  11       32.76       35.14      2.51 o 
   4   4  11       60.99       56.81      3.84 o 
   5   4  11       52.63       53.45      6.23 o 
   6   4  11       18.96       15.40      6.28 o 
   0   5  11        0.39        1.08      2.51 o 
   1   5  11       71.72       63.17      2.62 o 
   2   5  11      372.89      351.47      6.09 o 
   3   5  11      139.85      124.19      4.70 o 
   4   5  11      212.64      179.94      8.05 o 
   5   5  11       61.35       51.07      6.72 o 
   0   6  11       17.90       22.92      3.77 o 
   1   6  11       47.70       48.22      3.14 o 
   2   6  11       61.26       57.50      3.84 o 
   3   6  11       38.46       30.27      3.90 o 
   4   6  11        0.70        2.80      5.72 o 
   5   6  11       48.07       46.24      9.24 o 
   0   7  11       25.45       14.12      6.86 o 
   1   7  11      191.36      189.77      9.64 o 
   2   7  11        4.21        1.97      5.13 o 
   3   7  11      133.65      119.12      9.17 o 
   4   7  11       28.68       29.52      9.10 o 
   0   8  11       16.88       17.48      8.87 o 
   1   8  11      136.39      144.74      9.82 o 
   2   8  11        6.70        5.68      6.20 o 
   3   8  11       56.68       42.26      8.26 o 
   0   9  11       13.38        8.92      9.69 o 
   1   9  11       40.23       45.15      7.92 o 
   0   0  12      840.73      897.72     40.77 o 
   1   0  12     1709.06     1880.10     42.23 o 
   2   0  12      646.35      675.74     13.29 o 
   3   0  12        0.00       -0.39      2.46 o 
   4   0  12       21.90       17.90      3.81 o 
   5   0  12       16.78       14.56      4.27 o 
   6   0  12       80.40       90.01      9.80 o 
   0   1  12      128.47      181.08      9.94 o 
   1   1  12      109.95      150.54      5.32 o 
   2   1  12      323.35      364.93      6.11 o 
   3   1  12       55.75       55.00      2.72 o 
   4   1  12      224.06      219.67      5.50 o 
   5   1  12      136.68      139.38      6.11 o 
   6   1  12       37.75       47.83      5.53 o 
   0   2  12     1087.14     1334.15     31.69 o 
   1   2  12      404.32      419.75      7.43 o 
   2   2  12      434.26      453.82      6.72 o 
   3   2  12      247.28      237.05      5.06 o 
   4   2  12      189.10      176.71      4.96 o 
   5   2  12       17.52       11.92      3.10 o 
   6   2  12      101.23      106.23      7.87 o 
   0   3  12       26.50       47.12      4.25 o 
   1   3  12      169.24      167.53      4.11 o 
   2   3  12       26.08       29.40      2.58 o 
   3   3  12       96.01      111.28      3.79 o 
   4   3  12        0.85        0.89      2.42 o 
   5   3  12        5.05        1.49      3.34 o 
   6   3  12       23.77       34.51      6.92 o 
   0   4  12       79.16       90.57      3.91 o 
   1   4  12       32.95       39.37      2.36 o 
   2   4  12      371.18      362.02      5.69 o 
   3   4  12        2.70        3.59      2.00 o 
   4   4  12        1.78       -0.01      2.74 o 
   5   4  12        7.14        9.96      4.66 o 
   0   5  12        0.08       -0.31      2.66 o 
   1   5  12       89.29       82.32      2.95 o 
   2   5  12      318.07      312.82      5.76 o 
   3   5  12       74.27       74.59      3.73 o 
   4   5  12       24.52       28.47      4.23 o 
   5   5  12       34.84       22.92      7.54 o 
   0   6  12      360.46      359.56     12.75 o 
   1   6  12       62.54       66.54      4.34 o 
   2   6  12        2.67        2.97      3.00 o 
   3   6  12      139.65      139.27      6.31 o 
   4   6  12        7.72        9.22      7.11 o 
   0   7  12       69.61       80.24      9.33 o 
   1   7  12      216.61      204.53      9.17 o 
   2   7  12      270.73      250.03     11.04 o 
   3   7  12       19.31       22.62      6.93 o 
   4   7  12       10.70       10.59      8.00 o 
   0   8  12        1.20        6.01      8.73 o 
   1   8  12      332.74      357.43     22.24 o 
   2   8  12        3.31        4.27      6.00 o 
   3   8  12       12.01       10.64      7.41 o 
   0   9  12        5.31       13.57      9.56 o 
   1   0  13      272.76      308.41     10.40 o 
   2   0  13      590.78      608.46     12.27 o 
   3   0  13      114.02      103.89      4.24 o 
   4   0  13       14.58       12.11      3.65 o 
   5   0  13      436.14      424.09     12.76 o 
   6   0  13       10.71       14.69      6.87 o 
   0   1  13     1790.45     2060.89     42.47 o 
   1   1  13      551.46      650.06     12.57 o 
   2   1  13       31.37       35.17      2.25 o 
   3   1  13       59.80       59.00      2.82 o 
   4   1  13      251.47      241.26      5.78 o 
   5   1  13      407.38      400.97      8.86 o 
   6   1  13       91.08       93.52      7.32 o 
   0   2  13      344.68      406.48     17.08 o 
   1   2  13      333.80      375.50      7.13 o 
   2   2  13      145.87      146.46      3.65 o 
   3   2  13      284.62      275.47      5.58 o 
   4   2  13      350.87      320.68      7.81 o 
   5   2  13       28.60       24.26      3.37 o 
   6   2  13       16.83       25.49      5.99 o 
   0   3  13       33.45       39.22      5.78 o 
   1   3  13      228.81      239.80      5.04 o 
   2   3  13      207.91      224.51      4.67 o 
   3   3  13      158.43      134.51      4.54 o 
   4   3  13      410.09      400.71      7.98 o 
   5   3  13      132.87      122.16      5.85 o 
   6   3  13       76.22       92.54      9.21 o 
   0   4  13        8.26        2.60      2.11 o 
   1   4  13       16.47       15.26      1.92 o 
   2   4  13       28.44       26.88      2.34 o 
   3   4  13      732.57      661.58      9.48 o 
   4   4  13      177.98      175.99      7.46 o 
   5   4  13       63.92       64.29      6.43 o 
   0   5  13      112.82      115.08      6.80 o 
   1   5  13       16.03       13.45      2.16 o 
   2   5  13      263.16      260.37      5.33 o 
   3   5  13      238.59      225.68      5.88 o 
   4   5  13        1.76        3.86      3.76 o 
   5   5  13        9.96        2.61      6.47 o 
   0   6  13      122.26      128.35      7.94 o 
   1   6  13        4.07       -2.04      2.58 o 
   2   6  13      312.29      318.63      9.47 o 
   3   6  13       15.15       18.32      4.32 o 
   4   6  13       24.99       13.99      7.41 o 
   0   7  13        3.49        0.92      6.51 o 
   1   7  13       60.84       50.86      5.56 o 
   2   7  13      386.44      365.30     18.43 o 
   3   7  13       60.09       44.50      8.37 o 
   0   8  13       18.36       10.17      9.30 o 
   1   8  13        0.86        9.99      6.06 o 
   2   8  13       37.65       27.94      7.06 o 
   0   0  14      945.72     1163.23     52.41 o 
   1   0  14      384.21      401.84     10.77 o 
   2   0  14       58.64       65.64      3.75 o 
   3   0  14      404.98      378.61      8.60 o 
   4   0  14      260.75      267.46      8.35 o 
   5   0  14      206.36      206.75      9.36 o 
   6   0  14        1.02       -0.17      5.30 o 
   0   1  14      540.35      624.59     13.58 o 
   1   1  14      270.82      290.42      7.32 o 
   2   1  14       26.11       26.54      2.15 o 
   3   1  14      276.95      259.36      5.34 o 
   4   1  14       77.69       69.48      3.64 o 
   5   1  14      162.28      163.05      6.01 o 
   6   1  14       99.91      102.81     10.06 o 
   0   2  14      303.75      322.67     15.26 o 
   1   2  14      805.05      943.33     14.65 o 
   2   2  14       93.15       89.09      3.02 o 
   3   2  14      132.72      150.96      4.29 o 
   4   2  14       64.49       62.68      3.95 o 
   5   2  14      139.67      120.00      5.85 o 
   6   2  14       16.39       16.84      5.44 o 
   0   3  14      318.10      370.35     15.46 o 
   1   3  14       16.68       14.67      1.99 o 
   2   3  14      178.79      178.97      4.30 o 
   3   3  14       65.25       61.94      3.39 o 
   4   3  14      119.70      114.34      5.28 o 
   5   3  14       67.19       58.87      4.49 o 
   6   3  14        6.98       -6.25      6.25 o 
   0   4  14       80.54       95.90      4.87 o 
   1   4  14     1372.30     1355.10     17.24 o 
   2   4  14       71.42       67.77      3.39 o 
   3   4  14      231.23      241.77      5.63 o 
   4   4  14      203.97      181.78      6.41 o 
   5   4  14       70.05       65.01      5.94 o 
   0   5  14      187.46      183.45      6.78 o 
   1   5  14      275.40      270.05      5.22 o 
   2   5  14      130.85      128.68      4.01 o 
   3   5  14        8.15        4.43      2.79 o 
   4   5  14        6.85       11.72      3.98 o 
   5   5  14       75.83      103.59      9.74 o 
   0   6  14      296.33      277.97      9.64 o 
   1   6  14        2.99        2.31      2.67 o 
   2   6  14      120.02      110.97      6.35 o 
   3   6  14       79.55       64.28      5.59 o 
   4   6  14       13.04       11.18      7.18 o 
   0   7  14        1.13       -3.63      7.18 o 
   1   7  14      199.42      179.06      9.89 o 
   2   7  14      108.60       95.75      9.03 o 
   3   7  14       16.59        9.94      7.00 o 
   0   8  14        1.62       -2.10      8.09 o 
   1   8  14        8.24       10.72      6.71 o 
   2   8  14       26.97       20.74      7.96 o 
   1   0  15      962.91      991.72     21.42 o 
   2   0  15        0.28       -2.41      2.41 o 
   3   0  15        5.80        4.85      2.92 o 
   4   0  15        0.15       -1.81      3.80 o 
   5   0  15       30.68       19.63      5.33 o 
   6   0  15       21.62       27.86      6.13 o 
   0   1  15        9.63       19.09      2.88 o 
   1   1  15       92.32      117.63      6.25 o 
   2   1  15       71.36       67.97      2.81 o 
   3   1  15      259.20      256.92      5.72 o 
   4   1  15      254.19      246.48      6.99 o 
   5   1  15       23.01       14.33      3.52 o 
   6   1  15       45.45       46.29      5.40 o 
   0   2  15      531.03      519.43     13.74 o 
   1   2  15       34.56       45.90      3.78 o 
   2   2  15      123.46      131.94      3.91 o 
   3   2  15       45.94       52.58      3.04 o 
   4   2  15       39.30       37.32      3.96 o 
   5   2  15       41.48       46.75      5.04 o 
   6   2  15       22.10       20.32      7.83 o 
   0   3  15        8.36        9.14      3.83 o 
   1   3  15      320.02      306.84      7.25 o 
   2   3  15      433.82      428.19      8.17 o 
   3   3  15      342.65      303.02      7.09 o 
   4   3  15      286.51      256.61      7.99 o 
   5   3  15      124.62      116.66      5.56 o 
   0   4  15       91.22       95.20      4.62 o 
   1   4  15       50.13       53.36      3.28 o 
   2   4  15      116.91      108.03      4.02 o 
   3   4  15      225.85      211.19      6.44 o 
   4   4  15       64.00       61.71      4.22 o 
   5   4  15       29.98       37.52      5.43 o 
   0   5  15      897.55      875.34     17.38 o 
   1   5  15       42.63       45.73      2.70 o 
   2   5  15      224.46      200.82      5.04 o 
   3   5  15      285.46      258.36      6.77 o 
   4   5  15       34.22       23.15      4.42 o 
   5   5  15       24.51       30.62      7.70 o 
   0   6  15       98.70      100.04      6.13 o 
   1   6  15       16.53       12.70      3.15 o 
   2   6  15      836.31      787.32     15.43 o 
   3   6  15        0.53       -2.56      4.00 o 
   4   6  15       45.82       44.49      8.54 o 
   0   7  15       56.30       47.66      9.66 o 
   1   7  15      253.49      263.86     12.71 o 
   2   7  15       99.64      113.31      8.60 o 
   3   7  15        7.44        7.10      7.68 o 
   0   8  15        1.05       -5.98      7.77 o 
   1   8  15      183.93      183.69     15.26 o 
   0   0  16      468.10      604.44     31.97 o 
   1   0  16        0.62       -1.42      3.26 o 
   2   0  16       42.77       55.84      4.95 o 
   3   0  16     1596.38     1557.36     33.58 o 
   4   0  16        8.85        7.10      4.26 o 
   5   0  16       98.96       89.01      9.24 o 
   6   0  16       54.95       39.93      6.47 o 
   0   1  16       50.40       54.98      3.72 o 
   1   1  16       38.54       47.45      4.00 o 
   2   1  16       24.95       26.25      2.51 o 
   3   1  16        1.57       -1.80      2.33 o 
   4   1  16      116.16       98.55      4.81 o 
   5   1  16       37.38       40.97      5.80 o 
   6   1  16        0.68       -1.30      4.20 o 
   0   2  16     1394.61     1454.68     30.84 o 
   1   2  16      238.61      241.95      8.45 o 
   2   2  16      470.35      454.56      8.36 o 
   3   2  16      188.23      192.16      4.95 o 
   4   2  16      590.20      585.87     12.02 o 
   5   2  16       58.48       47.92      4.35 o 
   0   3  16      114.73      118.01      7.68 o 
   1   3  16      477.38      457.52     10.80 o 
   2   3  16        6.54        8.86      2.36 o 
   3   3  16       22.17       27.02      3.16 o 
   4   3  16      138.35      128.98      6.81 o 
   5   3  16       11.58        7.69      3.47 o 
   0   4  16        0.60        2.82      3.13 o 
   1   4  16       31.24       31.94      3.24 o 
   2   4  16       48.05       41.09      3.43 o 
   3   4  16       31.99       26.19      3.94 o 
   4   4  16       16.41       18.67      3.53 o 
   5   4  16       54.39       52.88      5.93 o 
   0   5  16      102.56      116.20      6.05 o 
   1   5  16       93.13       97.15      4.12 o 
   2   5  16       91.27       89.97      4.06 o 
   3   5  16       12.07       10.59      3.04 o 
   4   5  16        9.88       11.08      4.06 o 
   0   6  16       95.08       98.60      6.25 o 
   1   6  16      135.82      123.34      5.11 o 
   2   6  16      483.75      457.54     10.81 o 
   3   6  16      113.55       93.88      6.24 o 
   4   6  16        7.95        3.71      7.35 o 
   0   7  16       61.94       52.78      9.74 o 
   1   7  16      137.63      123.57      9.75 o 
   2   7  16        8.82        5.72      5.75 o 
   3   7  16      161.26      167.08     12.54 o 
   0   8  16       17.42        6.62      9.04 o 
   1   8  16      492.23      448.83     24.96 o 
   1   0  17       19.13       22.79      4.72 o 
   2   0  17        3.89       -1.12      3.69 o 
   3   0  17        1.93        1.54      4.27 o 
   4   0  17        2.71       -4.09      4.09 o 
   5   0  17      283.58      304.18     14.69 o 
   0   1  17        0.07        1.45      2.50 o 
   1   1  17       84.83       92.43      5.27 o 
   2   1  17      938.87      971.82     15.29 o 
   3   1  17      301.48      292.58      7.39 o 
   4   1  17      430.11      405.04      9.59 o 
   5   1  17       37.14       29.96      5.28 o 
   0   2  17      383.66      407.35     11.64 o 
   1   2  17       87.43       92.59      4.89 o 
   2   2  17      250.65      243.90      6.09 o 
   3   2  17       50.42       48.76      3.31 o 
   4   2  17      130.29      115.95      5.57 o 
   5   2  17       15.26       14.01      3.80 o 
   0   3  17       24.19       23.41      4.50 o 
   1   3  17      185.80      204.44      6.34 o 
   2   3  17      276.68      277.72      6.02 o 
   3   3  17       77.03       60.82      3.76 o 
   4   3  17       84.37       80.95      5.82 o 
   5   3  17       64.66       51.92      4.81 o 
   0   4  17        0.82       -0.40      3.01 o 
   1   4  17      149.05      162.98      5.37 o 
   2   4  17        2.01       -1.91      2.77 o 
   3   4  17      332.14      297.72     11.07 o 
   4   4  17        4.73        0.41      3.55 o 
   5   4  17       74.43       60.33      6.20 o 
   0   5  17      373.51      367.10     13.10 o 
   1   5  17      338.89      330.03      7.22 o 
   2   5  17      285.75      252.68      5.82 o 
   3   5  17       91.01       71.52      5.83 o 
   4   5  17        7.97        6.46      3.92 o 
   0   6  17        9.06        5.41      4.59 o 
   1   6  17       32.62       29.03      4.08 o 
   2   6  17       23.04       21.58      3.77 o 
   3   6  17       42.67       37.64      5.24 o 
   0   7  17      192.44      183.60     15.44 o 
   1   7  17      105.80      101.77     10.77 o 
   2   7  17      106.79       92.50      9.43 o 
   0   0  18      702.41      637.40     34.43 o 
   1   0  18     1317.38     1305.33     30.13 o 
   2   0  18       19.64       30.01      4.84 o 
   3   0  18      123.29      127.25      7.96 o 
   4   0  18      109.60      100.81      7.40 o 
   5   0  18        0.01        6.33      6.59 o 
   0   1  18       80.46       89.26      5.59 o 
   1   1  18      101.76      125.13      6.26 o 
   2   1  18       45.91       51.76      3.72 o 
   3   1  18      116.37      112.92      4.71 o 
   4   1  18      105.04      101.12      5.04 o 
   5   1  18       32.78       23.48      5.25 o 
   0   2  18     1016.18      977.44     26.42 o 
   1   2  18      225.25      227.96      8.27 o 
   2   2  18     1044.36      984.47     15.06 o 
   3   2  18       71.00       72.48      4.12 o 
   4   2  18      138.19      149.30      6.87 o 
   5   2  18       40.81       34.35      5.25 o 
   0   3  18      289.72      318.48     12.58 o 
   1   3  18      124.38      139.19      5.26 o 
   2   3  18        8.13        8.57      2.93 o 
   3   3  18       88.21       75.83      4.22 o 
   4   3  18       20.61       19.40      4.55 o 
   5   3  18       57.52       54.74      5.38 o 
   0   4  18      211.69      207.13      8.24 o 
   1   4  18     1282.91     1246.84     18.88 o 
   2   4  18      182.56      196.33      7.69 o 
   3   4  18       41.92       35.99      4.94 o 
   4   4  18       26.16       19.37      4.67 o 
   0   5  18      254.63      256.59      9.59 o 
   1   5  18      132.85      133.90      5.41 o 
   2   5  18      518.35      486.22      9.96 o 
   3   5  18       25.77       19.63      3.33 o 
   4   5  18        7.77        5.95      4.03 o 
   0   6  18      709.05      681.35     25.35 o 
   1   6  18      107.61      101.58      7.90 o 
   2   6  18       46.94       53.11      4.47 o 
   3   6  18       21.90       13.22      4.79 o 
   0   7  18       17.31       11.14      8.48 o 
   1   7  18      173.32      158.65     11.51 o 
   2   7  18       57.07       53.26      7.60 o 
   1   0  19       91.95      107.97      7.87 o 
   2   0  19        3.38        4.23      4.23 o 
   3   0  19      170.82      164.11      8.37 o 
   4   0  19        3.20       -1.21      4.47 o 
   5   0  19        6.57        1.60      6.40 o 
   0   1  19      962.32      958.11     26.75 o 
   1   1  19      350.14      380.45     11.34 o 
   2   1  19      384.78      363.63      8.66 o 
   3   1  19     1136.00     1130.96     19.46 o 
   4   1  19       15.33       19.02      3.57 o 
   5   1  19       44.13       28.49      5.50 o 
   0   2  19      403.11      367.72     11.16 o 
   1   2  19       14.11       19.44      4.82 o 
   2   2  19      347.97      338.69      7.74 o 
   3   2  19        7.26        1.62      2.94 o 
   4   2  19       81.95       78.29      5.65 o 
   5   2  19       40.37       39.49      6.10 o 
   0   3  19       32.87       36.15      5.30 o 
   1   3  19     1176.32     1169.79     21.25 o 
   2   3  19      249.21      253.23      7.17 o 
   3   3  19       79.05       63.75      5.03 o 
   4   3  19      182.23      180.16      8.22 o 
   0   4  19       81.15       78.77      6.07 o 
   1   4  19      335.30      343.07      8.23 o 
   2   4  19        4.18        3.98      2.98 o 
   3   4  19      217.50      228.86     12.36 o 
   4   4  19       21.51       10.99      4.63 o 
   0   5  19       17.21       15.51      3.71 o 
   1   5  19       54.65       54.48      4.22 o 
   2   5  19       19.83       14.15      3.34 o 
   3   5  19       29.61       30.09      3.93 o 
   0   6  19       46.48       40.54      5.72 o 
   1   6  19       15.34       13.60      3.75 o 
   2   6  19      157.07      145.44      7.77 o 
   3   6  19        5.61        6.30      4.88 o 
   0   7  19        3.15        4.34      7.95 o 
   1   7  19       64.37       58.47      6.63 o 
   0   0  20      452.16      434.87     20.00 o 
   1   0  20     1143.51     1131.57     29.13 o 
   2   0  20      165.54      179.17      9.47 o 
   3   0  20      595.37      559.19     15.94 o 
   4   0  20        1.06        3.10      5.45 o 
   5   0  20       47.09       41.30      8.12 o 
   0   1  20      893.28      849.97     26.59 o 
   1   1  20      228.42      266.95      9.09 o 
   2   1  20      236.39      245.99      8.70 o 
   3   1  20       70.63       68.12      4.87 o 
   4   1  20       64.90       58.93      4.95 o 
   5   1  20       20.89       16.81      5.15 o 
   0   2  20      126.03      162.23     15.05 o 
   1   2  20       27.92       32.97      5.28 o 
   2   2  20      417.79      422.66     10.62 o 
   3   2  20       16.64        7.99      3.51 o 
   4   2  20      148.75      145.66      7.21 o 
   0   3  20      155.12      165.95      9.01 o 
   1   3  20      552.18      533.59     10.17 o 
   2   3  20      106.77      105.82      4.22 o 
   3   3  20       30.71       27.41      3.73 o 
   4   3  20        1.17       -4.32      4.32 o 
   0   4  20      231.73      227.81     13.30 o 
   1   4  20      165.87      163.24      5.94 o 
   2   4  20      138.34      157.95      7.94 o 
   3   4  20       95.29       83.40      7.92 o 
   4   4  20      126.38      121.51     13.28 o 
   0   5  20      326.74      315.26     11.01 o 
   1   5  20        5.62        1.66      2.60 o 
   2   5  20       19.76       18.58      3.87 o 
   3   5  20       10.94        9.57      3.35 o 
   0   6  20      433.32      423.28     19.81 o 
   1   6  20        7.50        3.95      3.71 o 
   2   6  20       49.61       39.10      5.71 o 
   1   0  21      613.26      608.06     18.63 o 
   2   0  21       41.62       43.72      7.17 o 
   3   0  21      123.41      121.58      7.75 o 
   4   0  21       19.50       28.45      7.77 o 
   0   1  21      129.13      175.64     11.03 o 
   1   1  21      436.85      436.95     12.47 o 
   2   1  21      452.82      425.53     10.05 o 
   3   1  21      176.16      166.03      6.60 o 
   4   1  21      101.27       91.00      8.05 o 
   0   2  21      127.46      153.40      9.45 o 
   1   2  21       89.39      108.57      7.32 o 
   2   2  21      111.98      132.40      5.45 o 
   3   2  21       28.16       22.79      4.51 o 
   4   2  21       40.45       40.55      4.60 o 
   0   3  21      197.73      196.29     17.97 o 
   1   3  21      251.30      245.59      7.56 o 
   2   3  21      359.30      356.44      7.75 o 
   3   3  21        1.97        4.37      3.41 o 
   4   3  21       32.86       29.31      5.45 o 
   0   4  21        2.79        0.33      3.68 o 
   1   4  21      152.16      155.68      6.26 o 
   2   4  21       28.24       18.82      3.65 o 
   3   4  21      114.13       99.69      8.09 o 
   0   5  21      155.33      144.07     13.31 o 
   1   5  21      187.46      174.59      7.66 o 
   2   5  21        4.57       -1.32      3.51 o 
   3   5  21      136.28      131.24      8.74 o 
   0   6  21      139.36      146.72     11.71 o 
   1   6  21        0.05        1.30      3.77 o 
   2   6  21       56.73       43.66      5.45 o 
   0   0  22      151.57      216.36     31.98 o 
   1   0  22      170.56      195.54     13.17 o 
   2   0  22       80.97       85.19      7.93 o 
   3   0  22       86.72      105.88      7.83 o 
   4   0  22        1.10       -6.88      6.88 o 
   0   1  22       81.48      116.82     18.20 o 
   1   1  22       99.50      104.20      7.18 o 
   2   1  22        4.95        5.01      3.38 o 
   3   1  22       13.27        7.62      4.09 o 
   4   1  22       81.43       81.79      6.38 o 
   0   2  22      779.54      775.04     20.38 o 
   1   2  22       41.20       44.27      5.20 o 
   2   2  22      323.54      339.52      9.21 o 
   3   2  22       19.93       17.10      4.55 o 
   4   2  22       89.53       86.14      8.73 o 
   0   3  22       10.18       12.80      4.99 o 
   1   3  22       33.32       30.06      3.63 o 
   2   3  22      151.26      176.01      5.51 o 
   3   3  22       89.06       83.16      5.27 o 
   0   4  22      230.25      252.28     18.60 o 
   1   4  22      186.81      190.55      9.25 o 
   2   4  22       33.35       29.78      4.13 o 
   3   4  22       98.64       95.53      6.64 o 
   0   5  22      119.14       96.14      7.45 o 
   1   5  22        2.59        3.38      3.09 o 
   2   5  22       23.17       22.14      4.53 o 
   0   6  22       26.79       16.24      7.11 o 
   1   0  23       31.60       35.43      8.30 o 
   2   0  23        0.69        7.03      5.20 o 
   3   0  23       75.17       59.75      9.58 o 
   4   0  23       10.20       -1.67      7.55 o 
   0   1  23      232.22      262.58     13.98 o 
   1   1  23      236.81      268.87     11.16 o 
   2   1  23      164.69      158.22      6.71 o 
   3   1  23      131.09      128.57      6.71 o 
   4   1  23       65.88       56.28      6.98 o 
   0   2  23       70.47       77.46      8.53 o 
   1   2  23        1.49        2.70      5.11 o 
   2   2  23       80.43       74.44      4.62 o 
   3   2  23       23.25       14.33      4.92 o 
   0   3  23        6.44       13.99      5.28 o 
   1   3  23       10.12        8.29      3.58 o 
   2   3  23      284.82      300.49     11.13 o 
   3   3  23       40.09       43.49      5.11 o 
   0   4  23       30.14       33.86      6.76 o 
   1   4  23       14.74       21.16      3.79 o 
   2   4  23        5.52        3.03      3.60 o 
   0   5  23      407.09      378.44     24.20 o 
   1   5  23        9.09        6.97      3.52 o 
   0   0  24       18.09        5.97      8.04 o 
   1   0  24      297.33      313.69     16.92 o 
   2   0  24       40.72       42.04      6.75 o 
   3   0  24       44.34       36.29      6.92 o 
   0   1  24        0.00        1.17      5.78 o 
   1   1  24       65.60       87.51      8.31 o 
   2   1  24       38.89       36.86      4.55 o 
   3   1  24       53.58       49.99      5.32 o 
   0   2  24       83.55       84.49      7.24 o 
   1   2  24      146.66      156.28     11.09 o 
   2   2  24      223.91      227.21      7.83 o 
   3   2  24       44.85       43.33      8.10 o 
   0   3  24       24.16       30.06      9.04 o 
   1   3  24       37.60       41.38      5.16 o 
   2   3  24       61.07       59.99      4.48 o 
   3   3  24       15.11       19.26      4.76 o 
   0   4  24        0.58        3.10      5.97 o 
   1   4  24       11.81        9.13      3.15 o 
   2   4  24       24.87       25.84      4.56 o 
   0   5  24       73.09       69.45      6.64 o 
   1   0  25        8.59       19.47      8.23 o 
   2   0  25       74.37       63.15      7.74 o 
   3   0  25        6.12       -6.06      6.06 o 
   0   1  25      134.37      158.52     15.27 o 
   1   1  25       34.93       40.41      6.37 o 
   2   1  25       14.93       19.63      4.45 o 
   3   1  25        4.66        5.04      5.14 o 
   0   2  25        8.24       12.78      5.66 o 
   1   2  25      100.96      106.98     10.15 o 
   2   2  25        7.03        6.51      4.70 o 
   0   3  25        0.24        0.30      5.50 o 
   1   3  25       68.26       83.29      5.08 o 
   2   3  25       31.18       27.59      4.28 o 
   0   4  25        4.53        1.71      6.15 o 
   1   4  25       17.71       14.06      4.18 o 
   0   0  26        1.29       14.05      9.12 o 
   1   0  26      159.41      178.16     14.06 o 
   2   0  26        0.35        2.75      5.88 o 
   0   1  26       44.84       69.82     18.71 o 
   1   1  26       46.90       53.50      7.03 o 
   2   1  26        4.48        3.61      4.34 o 
   0   2  26        9.43       10.25      5.55 o 
   1   2  26        0.82       -4.51      5.66 o 
   2   2  26       37.56       41.24      5.35 o 
   0   3  26       60.55       73.05      7.93 o 
   1   3  26       59.57       70.22      5.69 o 
   1   0  27        1.48       -3.32      7.79 o 
   0   1  27       34.87       43.65     14.71 o 
   1   1  27       47.58       53.18      7.05 o 
   0   2  27       21.46       20.25      6.06 o 
   1   2  27       37.25       35.52      6.82 o 
                                                 
